# Supplementary material for: Analysis of the fusion of multimodal sentiment perception and physiological signals in Chinese-English cross-cultural communication: Transformer approach incorporating self-attention enhancement
Source: PeerJ Comput Sci. 2025 May 23;11:e2890. doi: 10.7717/peerj-cs.2890 (PMC12192752; doi:10.7717/peerj-cs.2890)
Supplement: Supplemental Information 1 [file peerj-cs-11-2890-s001.zip]

Archive with 49 entries (38 files):
- Analysis of the fusion-code/
- Analysis of the fusion-code/conf.py
- Analysis of the fusion-code/data.py
- Analysis of the fusion-code/graph.py
- Analysis of the fusion-code/image/
- Analysis of the fusion-code/image/enc_dec.jpg
- Analysis of the fusion-code/image/layer_norm.jpg
- Analysis of the fusion-code/image/model.png
- Analysis of the fusion-code/image/multi_head_attention.jpg
- Analysis of the fusion-code/image/positional_encoding.jpg
- Analysis of the fusion-code/image/positionwise_feed_forward.jpg
- Analysis of the fusion-code/image/scale_dot_product_attention.jpg
- Analysis of the fusion-code/image/transformer-model-size.jpg
- Analysis of the fusion-code/models/
- Analysis of the fusion-code/models/blocks/
- Analysis of the fusion-code/models/blocks/decoder_layer.py
- Analysis of the fusion-code/models/blocks/encoder_layer.py
- Analysis of the fusion-code/models/blocks/__init__.py
- Analysis of the fusion-code/models/embedding/
- Analysis of the fusion-code/models/embedding/positional_encoding.py
- Analysis of the fusion-code/models/embedding/token_embeddings.py
- Analysis of the fusion-code/models/embedding/transformer_embedding.py
- Analysis of the fusion-code/models/embedding/__init__.py
- Analysis of the fusion-code/models/layers/
- Analysis of the fusion-code/models/layers/layer_norm.py
- Analysis of the fusion-code/models/layers/multi_head_attention.py
- Analysis of the fusion-code/models/layers/position_wise_feed_forward.py
- Analysis of the fusion-code/models/layers/scale_dot_product_attention.py
- Analysis of the fusion-code/models/layers/__init__.py
- Analysis of the fusion-code/models/model/
- Analysis of the fusion-code/models/model/decoder.py
- Analysis of the fusion-code/models/model/encoder.py
- Analysis of the fusion-code/models/model/transformer.py
- Analysis of the fusion-code/models/model/__init__.py
- Analysis of the fusion-code/models/__init__.py
- Analysis of the fusion-code/paper/
- Analysis of the fusion-code/paper/attention is all you need.pdf
- Analysis of the fusion-code/saved/
- Analysis of the fusion-code/saved/transformer-base/
- Analysis of the fusion-code/saved/transformer-base/test.txt
- Analysis of the fusion-code/saved/transformer-base/train.txt
- Analysis of the fusion-code/saved/transformer-base/train_result.jpg
- Analysis of the fusion-code/train.py
- Analysis of the fusion-code/util/
- Analysis of the fusion-code/util/bleu.py
- Analysis of the fusion-code/util/data_loader.py
- Analysis of the fusion-code/util/epoch_timer.py
- Analysis of the fusion-code/util/tokenizer.py
- Analysis of the fusion-code/util/__init__.py
