# Supplementary material for: Analysis of the fusion of multimodal sentiment perception and physiological signals in Chinese-English cross-cultural communication: Transformer approach incorporating self-attention enhancement
Source: PeerJ Comput Sci. 2025 May 23;11:e2890. doi: 10.7717/peerj-cs.2890 (PMC12192752; doi:10.7717/peerj-cs.2890)
Supplement: Supplemental Information 1 [file peerj-cs-11-2890-s001.zip › Analysis of the fusion-code/data.py]

"""
@author : Hyunwoong
@when : 2019-10-29
@homepage : https://github.com/gusdnd852
"""
from conf import *
from util.data_loader import DataLoader
from util.tokenizer import Tokenizer

tokenizer = Tokenizer()
loader = DataLoader(ext=('.en', '.de'),
                    tokenize_en=tokenizer.tokenize_en,
                    tokenize_de=tokenizer.tokenize_de,
                    init_token='<sos>',
                    eos_token='<eos>')

train, valid, test = loader.make_dataset()
loader.build_vocab(train_data=train, min_freq=2)
train_iter, valid_iter, test_iter = loader.make_iter(train, valid, test,
                                                     batch_size=batch_size,
                                                     device=device)

src_pad_idx = loader.source.vocab.stoi['<pad>']
trg_pad_idx = loader.target.vocab.stoi['<pad>']
trg_sos_idx = loader.target.vocab.stoi['<sos>']

enc_voc_size = len(loader.source.vocab)
dec_voc_size = len(loader.target.vocab)
