# Supplementary material for: Analysis of the fusion of multimodal sentiment perception and physiological signals in Chinese-English cross-cultural communication: Transformer approach incorporating self-attention enhancement
Source: PeerJ Comput Sci. 2025 May 23;11:e2890. doi: 10.7717/peerj-cs.2890 (PMC12192752; doi:10.7717/peerj-cs.2890)
Supplement: Supplemental Information 1 [file peerj-cs-11-2890-s001.zip › Analysis of the fusion-code/saved/transformer-base/test.txt]

[6.610044538974762, 5.671015739440918, 5.296706438064575, 5.205971300601959, 5.19848358631134, 5.171822547912598, 5.187826216220856, 5.200877785682678, 5.139494001865387, 5.018452286720276, 4.983621180057526, 4.935377061367035, 4.845486283302307, 4.8540197014808655, 4.752670705318451, 4.769425630569458, 4.711662709712982, 4.686989963054657, 4.675286829471588, 4.659339785575867, 4.634344637393951, 4.61806321144104, 4.704859733581543, 4.627634763717651, 4.644545316696167, 4.586020052433014, 4.604276657104492, 4.6321664452552795, 4.558138191699982, 4.547890841960907, 4.507272362709045, 4.524319052696228, 4.507671773433685, 4.533282458782196, 4.518174886703491, 4.495263338088989, 4.500375151634216, 4.522233247756958, 4.500652194023132, 4.47761869430542, 4.440893113613129, 4.479620039463043, 4.3871936202049255, 4.486488938331604, 4.401675999164581, 4.411423742771149, 4.427244246006012, 4.342399179935455, 4.375454783439636, 4.414038956165314, 4.347378790378571, 4.359992206096649, 4.3307048082351685, 4.368720591068268, 4.321047425270081, 4.424548923969269, 4.2923566699028015, 4.322377383708954, 4.314306020736694, 4.336620509624481, 4.276897817850113, 4.388131320476532, 4.354797303676605, 4.35323840379715, 4.2661230862140656, 4.2735256254673, 4.2378460466861725, 4.424545228481293, 4.41273957490921, 4.313602566719055, 4.283126533031464, 4.299725890159607, 4.253291606903076, 4.321055352687836, 4.248486399650574, 4.351192593574524, 4.229248017072678, 4.377190440893173, 4.3048747181892395, 4.373421400785446, 4.336847901344299, 4.297357976436615, 4.278868943452835, 4.274854511022568, 4.268816292285919, 4.252909302711487, 4.294656276702881, 4.342939525842667, 4.355913013219833, 4.372189551591873, 4.387263268232346, 4.316944181919098, 4.235049873590469, 4.331515848636627, 4.3069678246974945, 4.304148107767105, 4.306836426258087, 4.416334182024002, 4.274046778678894, 4.178662747144699, 4.308839708566666, 4.281641632318497, 4.240112781524658, 4.3403449058532715, 4.268899857997894, 4.244991809129715, 4.2955039739608765, 4.28490087389946, 4.228580057621002, 4.229814231395721, 4.265551537275314, 4.377217322587967, 4.149121552705765, 4.169376254081726, 4.160147309303284, 4.206934720277786, 4.206059247255325, 4.150895684957504, 4.205404072999954, 4.152476191520691, 4.162193268537521, 4.299174875020981, 4.316686242818832, 4.217864125967026, 4.178990215063095, 4.086126118898392, 4.070400774478912, 4.178749322891235, 4.165037959814072, 4.120605260133743, 4.278366506099701, 4.116858065128326, 4.109453201293945, 4.119183152914047, 4.083587020635605, 4.103665977716446, 4.1478391289711, 4.104066163301468, 4.119244694709778, 4.101415276527405, 4.147919088602066, 4.105123817920685, 4.067634403705597, 4.106114834547043, 4.101109802722931, 4.089391380548477, 4.053060561418533, 4.044611215591431, 4.055036336183548, 4.0576393604278564, 4.018111437559128, 3.9710778295993805, 4.005261272192001, 3.9538980424404144, 3.9957770705223083, 4.03842556476593, 4.055759578943253, 4.0108601450920105, 3.9894468784332275, 3.9403854608535767, 3.9947933852672577, 4.006104409694672, 3.998198390007019, 3.961757630109787, 4.0228515565395355, 4.001892566680908, 3.9686956703662872, 3.9460437893867493, 3.9573438465595245, 3.9694822132587433, 3.975142151117325, 3.9878558218479156, 4.015729576349258, 4.039292424917221, 3.9654758274555206, 3.97369784116745, 3.9521540105342865, 3.989925652742386, 3.8909831941127777, 3.8885220289230347, 3.912692904472351, 3.874603182077408, 3.9197473526000977, 3.9395014345645905, 3.892420709133148, 3.9584593176841736, 3.946984142065048, 3.8685085773468018, 3.9282343983650208, 3.9136024117469788, 3.945992022752762, 3.9116793870925903, 3.9215506613254547, 3.8693075478076935, 3.9270506501197815, 3.941806048154831, 3.9385085701942444, 3.955442398786545, 3.9763960540294647, 3.937821328639984, 3.957452893257141, 3.9191474616527557, 3.8798758685588837, 3.9016919434070587, 3.874555468559265, 3.91901695728302, 3.9266494810581207, 3.922150731086731, 3.8876406848430634, 3.8926012814044952, 3.920794516801834, 3.9171885550022125, 3.9140478372573853, 3.909156322479248, 3.8597985208034515, 3.9103410840034485, 3.9446259438991547, 3.886716455221176, 3.8792220652103424, 3.870109796524048, 3.8882072269916534, 3.905262738466263, 3.834319293498993, 3.9124321937561035, 3.850069224834442, 3.813519835472107, 3.8122855722904205, 3.896155744791031, 3.884066790342331, 3.915664494037628, 3.844285935163498, 3.8390186727046967, 3.8407484591007233, 3.8002087771892548, 3.8265316486358643, 3.858636498451233, 3.846540778875351, 3.8582665026187897, 3.8212860226631165, 3.840785175561905, 3.8268553614616394, 3.9024769365787506, 3.875510960817337, 3.8835042119026184, 3.835809826850891, 3.870663672685623, 3.8553647994995117, 3.85136142373085, 3.847434163093567, 3.824278771877289, 3.8696596920490265, 3.8469406366348267, 3.801455795764923, 3.830651730298996, 3.8088861405849457, 3.854019820690155, 3.813212513923645, 3.8216156363487244, 3.8398331105709076, 3.7891982197761536, 3.824969559907913, 3.782897114753723, 3.835484117269516, 3.8155136108398438, 3.8306038081645966, 3.827324092388153, 3.82315793633461, 3.845246374607086, 3.8633006513118744, 3.8355590403079987, 3.8252480924129486, 3.8252699077129364, 3.8686569929122925, 3.8251420855522156, 3.803961306810379, 3.866361528635025, 3.847282737493515, 3.8712090253829956, 3.8852976262569427, 3.9008494317531586, 3.841163784265518, 3.9100343883037567, 3.846011519432068, 3.890915036201477, 3.9020346999168396, 3.8951295912265778, 3.9122783839702606, 3.9074066281318665, 3.897881269454956, 3.8270412981510162, 3.879474461078644, 3.85685795545578, 3.8272070586681366, 3.8374420404434204, 3.8670430779457092, 3.853285700082779, 3.8620907962322235, 3.8071387112140656, 3.8364418148994446, 3.8013266921043396, 3.785530984401703, 3.7838823199272156, 3.784454733133316, 3.7779136896133423, 3.7819420397281647, 3.7560067772865295, 3.770386189222336, 3.781548708677292, 3.7618187367916107, 3.758804529905319, 3.7549943923950195, 3.7214587032794952, 3.7495009005069733, 3.6850525438785553, 3.74529105424881, 3.77241787314415, 3.7610143423080444, 3.70343616604805, 3.740595042705536, 3.7073417603969574, 3.7151465713977814, 3.695023864507675, 3.689720869064331, 3.707966774702072, 3.677570790052414, 3.6997189223766327, 3.713626056909561, 3.6960120499134064, 3.6943251490592957, 3.659163177013397, 3.6563771069049835, 3.6748220026493073, 3.681034028530121, 3.667894721031189, 3.6369705498218536, 3.6224778592586517, 3.6295076608657837, 3.655536860227585, 3.654258042573929, 3.6021950244903564, 3.6186739206314087, 3.631309390068054, 3.668020248413086, 3.6163376569747925, 3.5931329131126404, 3.627656638622284, 3.5562485456466675, 3.6245775520801544, 3.5838675796985626, 3.5963801741600037, 3.5906982421875, 3.6107199788093567, 3.605141907930374, 3.599947512149811, 3.5900459587574005, 3.6012180149555206, 3.559416800737381, 3.602985769510269, 3.5723167955875397, 3.549157738685608, 3.5672446191310883, 3.56521537899971, 3.543715089559555, 3.545763373374939, 3.5547314882278442, 3.5615997910499573, 3.540201634168625, 3.5405477583408356, 3.55274298787117, 3.5589437186717987, 3.5355491042137146, 3.5386479794979095, 3.524638593196869, 3.5144670009613037, 3.551905930042267, 3.5261456668376923, 3.5162797570228577, 3.5044617354869843, 3.5027201771736145, 3.550902545452118, 3.525974303483963, 3.523939609527588, 3.523205816745758, 3.515859305858612, 3.54917973279953, 3.527101844549179, 3.5281291007995605, 3.520648866891861, 3.514733523130417, 3.517197608947754, 3.5122388005256653, 3.5316095650196075, 3.5338335037231445, 3.5392177402973175, 3.5155182480812073, 3.499728798866272, 3.498311847448349, 3.4921833276748657, 3.504205673933029, 3.4942246079444885, 3.525662451982498, 3.4909655153751373, 3.4652867913246155, 3.4832307398319244, 3.49439936876297, 3.5058032274246216, 3.4820860624313354, 3.474268138408661, 3.481816530227661, 3.487424522638321, 3.478595644235611, 3.464543968439102, 3.4903156459331512, 3.4765366315841675, 3.49216565489769, 3.4828044176101685, 3.492042899131775, 3.4903676211833954, 3.494550585746765, 3.4856365621089935, 3.499594032764435, 3.476660668849945, 3.4678075909614563, 3.4564462900161743, 3.4623896777629852, 3.4605706930160522, 3.4903153777122498, 3.448810040950775, 3.463446617126465, 3.439886301755905, 3.4423296451568604, 3.4470851719379425, 3.4582414627075195, 3.460812658071518, 3.4430010616779327, 3.474165380001068, 3.451240122318268, 3.433364510536194, 3.436480313539505, 3.449958562850952, 3.412579655647278, 3.405441462993622, 3.4253132939338684, 3.430899918079376, 3.4514929056167603, 3.440864324569702, 3.4163884222507477, 3.4266494810581207, 3.3999437391757965, 3.426550418138504, 3.4205180406570435, 3.4436992704868317, 3.4255347847938538, 3.4287302792072296, 3.438244104385376, 3.4318771064281464, 3.4234016239643097, 3.4688662588596344, 3.4365777671337128, 3.438685864210129, 3.4310543835163116, 3.433226853609085, 3.4210388362407684, 3.406881093978882, 3.4310387670993805, 3.4177278876304626, 3.4115822315216064, 3.4175296127796173, 3.427583158016205, 3.4163035452365875, 3.413094848394394, 3.4112933576107025, 3.4151628017425537, 3.410502076148987, 3.4124777019023895, 3.400701254606247, 3.4238881170749664, 3.4118918776512146, 3.4072473645210266, 3.3929528892040253, 3.3829231560230255, 3.41002956032753, 3.4136895835399628, 3.3941546380519867, 3.3953737020492554, 3.4083330929279327, 3.3697025179862976, 3.3984892070293427, 3.391859143972397, 3.4032922983169556, 3.3903476297855377, 3.3983415961265564, 3.3960852324962616, 3.3756643533706665, 3.3718572854995728, 3.368960589170456, 3.3653668463230133, 3.377974271774292, 3.3822226524353027, 3.389552414417267, 3.382985472679138, 3.3724732100963593, 3.3787164986133575, 3.3753502666950226, 3.379779279232025, 3.376179963350296, 3.3746411204338074, 3.378928244113922, 3.368419200181961, 3.3645514249801636, 3.3682658076286316, 3.3733077347278595, 3.369009792804718, 3.3667223155498505, 3.3634753823280334, 3.377589613199234, 3.354673743247986, 3.356985628604889, 3.362134963274002, 3.347174733877182, 3.3533949851989746, 3.359450787305832, 3.349147856235504, 3.349964290857315, 3.3450568318367004, 3.3375802040100098, 3.350547879934311, 3.3510498106479645, 3.339571475982666, 3.3487650752067566, 3.3639391362667084, 3.3592830300331116, 3.3472441732883453, 3.3399690091609955, 3.3406244814395905, 3.3558689653873444, 3.340186446905136, 3.337444305419922, 3.3521060049533844, 3.339925467967987, 3.339327394962311, 3.356912463903427, 3.3490262925624847, 3.3505040407180786, 3.3455751836299896, 3.3385559022426605, 3.3371325731277466, 3.3409348130226135, 3.3356041610240936, 3.3479832112789154, 3.3296074271202087, 3.336597204208374, 3.3236888349056244, 3.3225399553775787, 3.340067058801651, 3.341572105884552, 3.336105555295944, 3.3342866599559784, 3.3333799839019775, 3.3307696282863617, 3.320509821176529, 3.324621856212616, 3.33576563000679, 3.329871565103531, 3.3145123422145844, 3.3339430391788483, 3.328982323408127, 3.323371261358261, 3.3356854915618896, 3.3307624459266663, 3.3128126561641693, 3.325470894575119, 3.347054183483124, 3.318733960390091, 3.302875190973282, 3.3221191465854645, 3.3193666338920593, 3.336632788181305, 3.3031370639801025, 3.3009071052074432, 3.3051320612430573, 3.3097314834594727, 3.2991036772727966, 3.314095616340637, 3.3109949827194214, 3.3020953238010406, 3.3292622566223145, 3.3006103932857513, 3.310839354991913, 3.3236375749111176, 3.299910992383957, 3.294653296470642, 3.296661227941513, 3.310087025165558, 3.297326922416687, 3.3197807669639587, 3.3209098279476166, 3.30910187959671, 3.3033539056777954, 3.3061181902885437, 3.3086305260658264, 3.3023502230644226, 3.3124673664569855, 3.301553636789322, 3.3014689087867737, 3.297258585691452, 3.2897359132766724, 3.2955391705036163, 3.3048675656318665, 3.2990683913230896, 3.3027055859565735, 3.3043296337127686, 3.297160178422928, 3.2948399484157562, 3.297349900007248, 3.3019727766513824, 3.2956225872039795, 3.3064668774604797, 3.294341564178467, 3.28887677192688, 3.291724592447281, 3.299228221178055, 3.3061663210392, 3.2906466126441956, 3.3131184577941895, 3.28455650806427, 3.2967439591884613, 3.302733212709427, 3.286620318889618, 3.305307298898697, 3.300176292657852, 3.2872240245342255, 3.298535317182541, 3.2884394824504852, 3.2934894263744354, 3.292461782693863, 3.2947437465190887, 3.282535433769226, 3.299987643957138, 3.278099924325943, 3.300156533718109, 3.295354723930359, 3.2753905653953552, 3.281968742609024, 3.2744734585285187, 3.281464636325836, 3.287642478942871, 3.2793334424495697, 3.275141090154648, 3.2908007204532623, 3.2981198728084564, 3.273393899202347, 3.276512026786804, 3.280168265104294, 3.271189898252487, 3.28222519159317, 3.2719410061836243, 3.2831670343875885, 3.2888114750385284, 3.2832028567790985, 3.2653742134571075, 3.287974536418915, 3.2853431403636932, 3.2912291288375854, 3.2918940484523773, 3.293461322784424, 3.2797825038433075, 3.288502126932144, 3.27860364317894, 3.2744348645210266, 3.269392639398575, 3.2818719148635864, 3.27769872546196, 3.2734192609786987, 3.2765597105026245, 3.2777117788791656, 3.275321215391159, 3.2701087296009064, 3.272806078195572, 3.2840077877044678, 3.270920902490616, 3.2608660757541656, 3.2590613067150116, 3.2696777880191803, 3.260429084300995, 3.2712177336215973, 3.2756141126155853, 3.2669472098350525, 3.268550306558609, 3.2719104290008545, 3.2685999870300293, 3.26668244600296, 3.2641269862651825, 3.2633661031723022, 3.2648458778858185, 3.2651328444480896, 3.2712474167346954, 3.263262689113617, 3.2681373059749603, 3.263634890317917, 3.270114243030548, 3.2649180591106415, 3.2712367475032806, 3.263553410768509, 3.270873546600342, 3.263354241847992, 3.264035314321518, 3.266975611448288, 3.267733931541443, 3.2559233903884888, 3.2564926147460938, 3.2620813846588135, 3.2665083408355713, 3.254624664783478, 3.259740173816681, 3.262447416782379, 3.2575875520706177, 3.2557573318481445, 3.2635763585567474, 3.2583618462085724, 3.2552999556064606, 3.2498930990695953, 3.242922455072403, 3.2461251318454742, 3.255624532699585, 3.258991092443466, 3.245956629514694, 3.240122616291046, 3.2556640803813934, 3.2536650002002716, 3.252639263868332, 3.2475736141204834, 3.262814372777939, 3.247826099395752, 3.2477274537086487, 3.2530491054058075, 3.246540904045105, 3.2437197268009186, 3.2445834279060364, 3.237136095762253, 3.249510705471039, 3.233427733182907, 3.249157667160034, 3.246994137763977, 3.259979486465454, 3.263030529022217, 3.2597222924232483, 3.2497551441192627, 3.250963866710663, 3.245663642883301, 3.2453378438949585, 3.2515991926193237, 3.2540717124938965, 3.2373104989528656, 3.24945068359375, 3.2412240505218506, 3.255127936601639, 3.248412400484085, 3.236495852470398, 3.246449053287506, 3.235508531332016, 3.2422578036785126, 3.2451376020908356, 3.24854439496994, 3.24268302321434, 3.2299807369709015, 3.244277387857437, 3.241726279258728, 3.2354962527751923, 3.2378581166267395, 3.236227363348007, 3.244491457939148, 3.244274616241455, 3.2443348467350006, 3.232128530740738, 3.2330252826213837, 3.236485540866852, 3.2368962466716766, 3.2312294244766235, 3.2441364228725433, 3.239036589860916, 3.2396197617053986, 3.2367565631866455, 3.2287038266658783, 3.235893130302429, 3.24379700422287, 3.229675829410553, 3.2299720346927643, 3.232386827468872, 3.2314740121364594, 3.2325651049613953, 3.233950227499008, 3.2321161925792694, 3.235909402370453, 3.224324733018875, 3.2347614765167236, 3.226205199956894, 3.2229746878147125, 3.2249189913272858, 3.2274123430252075, 3.2278992533683777, 3.232322186231613, 3.2264738380908966, 3.2314272820949554, 3.2257491648197174, 3.230284035205841, 3.2242376506328583, 3.218349874019623, 3.2253768742084503, 3.2274944186210632, 3.22172811627388, 3.226105213165283, 3.227807730436325, 3.22804793715477, 3.226079225540161, 3.225094884634018, 3.2217915654182434, 3.2214293777942657, 3.2220978140830994, 3.2183511555194855, 3.2182582020759583, 3.230916976928711, 3.2193630933761597, 3.2279999554157257, 3.222239375114441, 3.2272788882255554, 3.225872755050659, 3.223010331392288, 3.2222644686698914, 3.2253264784812927, 3.2218050956726074, 3.2310906052589417, 3.221879005432129, 3.218071460723877, 3.2212822139263153, 3.2272952497005463, 3.22357976436615, 3.22532519698143, 3.2211819887161255, 3.2175245881080627, 3.222536414861679, 3.222621262073517, 3.2126635909080505, 3.2184445559978485, 3.2177398204803467, 3.220995157957077, 3.21965292096138, 3.2180831730365753, 3.2194898426532745, 3.2146109342575073, 3.2171617448329926, 3.220630258321762, 3.2221436500549316, 3.217547297477722, 3.216957002878189, 3.2181248664855957, 3.2167494893074036, 3.214619606733322, 3.214407294988632, 3.204190284013748, 3.2178717255592346, 3.213797152042389, 3.2122031152248383, 3.211792767047882, 3.2042881548404694, 3.2200672328472137, 3.2156365513801575, 3.217427909374237, 3.2158960103988647, 3.212154746055603, 3.221316486597061, 3.215355157852173, 3.2162378132343292, 3.2179329097270966, 3.211309552192688, 3.2153148651123047, 3.2109038531780243, 3.211146593093872, 3.2113996148109436, 3.2164007425308228, 3.217148184776306, 3.2133584320545197, 3.214660406112671, 3.221033036708832, 3.213705539703369, 3.2154791355133057, 3.2187612652778625, 3.2138098776340485, 3.207516223192215, 3.2063169479370117, 3.2121662199497223, 3.209957331418991, 3.206310123205185, 3.2140815556049347, 3.209845691919327, 3.210917055606842, 3.2074246406555176, 3.212426334619522, 3.20903742313385, 3.2151675522327423, 3.207684725522995, 3.2105125188827515, 3.2087284922599792, 3.2048025131225586, 3.2054349184036255, 3.2059362828731537, 3.20645409822464, 3.20684877038002, 3.2071621119976044, 3.2075323164463043, 3.2078872323036194, 3.208192616701126, 3.2084387242794037, 3.208645075559616, 3.2089240849018097, 3.209137588739395, 3.20936581492424, 3.2094908952713013, 3.2097138166427612, 3.209821879863739, 3.209966093301773, 3.2101826667785645, 3.2102899253368378, 3.2104328274726868, 3.210556209087372, 3.2106529474258423, 3.2106691002845764, 3.210710793733597, 3.2107781171798706, 3.210784524679184, 3.210848957300186, 3.210879862308502, 3.210931360721588, 3.210982859134674, 3.2110311090946198, 3.211080551147461, 3.211096614599228, 3.2111380994319916, 3.2111861407756805, 3.2112505435943604, 3.211362808942795, 3.2114058136940002, 3.2115081548690796, 3.2115990221500397, 3.2115912437438965, 3.211712896823883, 3.2116431891918182, 3.2116675972938538, 3.2116807997226715, 3.211762845516205, 3.2117427587509155, 3.211727559566498, 3.2117699086666107, 3.21178475022316, 3.211827337741852, 3.2118656933307648, 3.2119184136390686, 3.2119251489639282, 3.220190793275833, 3.2202384173870087, 3.221454471349716, 3.2231699228286743, 3.2186135053634644, 3.221365839242935, 3.218458741903305, 3.21735343337059, 3.221035122871399, 3.223176658153534, 3.2235535085201263, 3.2179036140441895, 3.218736469745636, 3.222982883453369, 3.2201066613197327, 3.2199745178222656, 3.218194365501404, 3.220739424228668, 3.224310725927353, 3.2198310792446136, 3.220224291086197, 3.2195936143398285, 3.2221620976924896, 3.2242587506771088, 3.2199748158454895, 3.2211363315582275, 3.2231674790382385, 3.222127288579941, 3.2237274646759033, 3.22004297375679, 3.2228056490421295, 3.2218065559864044, 3.220900923013687, 3.2185515463352203, 3.2239615321159363, 3.2220484912395477, 3.223483771085739, 3.223105728626251, 3.22164985537529, 3.2185952961444855, 3.220620483160019, 3.220780909061432, 3.223180651664734, 3.217647433280945, 3.2199098765850067, 3.2189198434352875, 3.2187941670417786, 3.220222383737564, 3.2218724191188812, 3.2189822793006897, 3.2165850400924683, 3.219512015581131, 3.2185214459896088, 3.220390647649765, 3.2169322967529297, 3.218594491481781, 3.220309317111969, 3.2184930443763733, 3.221137583255768, 3.2199333012104034, 3.219222843647003, 3.220388650894165, 3.220212459564209, 3.2160607278347015, 3.2190866470336914, 3.218977630138397, 3.22018164396286, 3.2181296944618225, 3.2173731327056885, 3.2164453268051147, 3.217041939496994, 3.2165388464927673, 3.2166689932346344, 3.2155748307704926, 3.2177584171295166, 3.218963623046875, 3.220630019903183, 3.2203871607780457, 3.2169163823127747, 3.215411424636841, 3.2183599770069122, 3.2192513048648834, 3.2193717062473297, 3.2187184393405914, 3.218205064535141, 3.221695750951767, 3.2187329828739166, 3.218497395515442, 3.2197396755218506, 3.219567149877548, 3.2188113927841187, 3.217724859714508, 3.2158444225788116, 3.217749685049057, 3.2175241112709045, 3.2183237075805664, 3.2209912538528442, 3.2179256081581116, 3.2150235176086426, 3.2174818217754364, 3.218887358903885, 3.2151069045066833, 3.217403680086136, 3.214962273836136, 3.21576327085495, 3.217543810606003, 3.2152792513370514]
