# Supplementary material for: Analysis of the fusion of multimodal sentiment perception and physiological signals in Chinese-English cross-cultural communication: Transformer approach incorporating self-attention enhancement
Source: PeerJ Comput Sci. 2025 May 23;11:e2890. doi: 10.7717/peerj-cs.2890 (PMC12192752; doi:10.7717/peerj-cs.2890)
Supplement: Supplemental Information 1 [file peerj-cs-11-2890-s001.zip › Analysis of the fusion-code/saved/transformer-base/train.txt]

[7.580141685082523, 6.229680347022506, 5.5686511006124215, 5.363638205675302, 5.293129152138328, 5.253440230953536, 5.226271200810235, 5.2045658947612745, 5.178870812386668, 5.132455094795395, 5.086299186236007, 5.043082304462987, 4.969163930363592, 4.904698644965756, 4.8599623331414445, 4.826001753365941, 4.802541667669355, 4.778677516046599, 4.754135867047415, 4.734026490854272, 4.705655276512784, 4.684402314576809, 4.651357696970129, 4.627215101855442, 4.600228513389957, 4.5730472388246515, 4.556378347758154, 4.534206094195664, 4.516466474743141, 4.5032886198438735, 4.484940627598028, 4.465900215283365, 4.441857266531117, 4.4267351301756195, 4.416559841139201, 4.397096999416267, 4.386577999014161, 4.366143879911448, 4.347049757247454, 4.332120634910819, 4.319114804793035, 4.3001277247189424, 4.292240882234951, 4.281648390093564, 4.267274291504847, 4.244841673300655, 4.238270452894303, 4.219610515670104, 4.20932380323368, 4.203113135787359, 4.191188804903745, 4.181417577592287, 4.17837008610696, 4.161161223172091, 4.151669685010868, 4.14782868082828, 4.139358475344822, 4.12766653220559, 4.123899596378141, 4.118377937619382, 4.109816803281003, 4.107979320744586, 4.096238281233195, 4.089120052984633, 4.078609243888687, 4.082981074959171, 4.071724848600211, 4.061927460363783, 4.057733222776573, 4.058621768909404, 4.05074515636797, 4.0472949170856225, 4.041160027886277, 4.033162207330376, 4.024987874052073, 4.018150204603892, 4.011564120322072, 4.007784824539386, 4.013533511350858, 4.005836616003566, 4.001891312620188, 3.986861150170213, 3.9959745606661894, 3.9949623131016803, 3.989673226940474, 3.986915870910174, 3.9770083668998684, 3.9741918568043983, 3.9763139176473743, 3.9711552033865503, 3.968056019182247, 3.9591229865204394, 3.956398065919918, 3.949331342386254, 3.9431424676584252, 3.9498896556803835, 3.9429660599662344, 3.9339535908551992, 3.9276971354883674, 3.930135414988984, 3.929482338186928, 3.9236211755727357, 3.915737594276798, 3.910046241356938, 3.9011794291929003, 3.904056962891297, 3.9016247341811394, 3.8954469338387643, 3.8888672500980057, 3.89802294365635, 3.880391089401581, 3.8767363846564606, 3.87533615864321, 3.867199721315359, 3.8706046621179793, 3.8659111823279426, 3.8640928993141075, 3.8515735974921004, 3.857960674731217, 3.8553414008690923, 3.845504414142491, 3.8543639760710593, 3.8490958455375637, 3.843328813099126, 3.8423812851506707, 3.8328226494894153, 3.836650703446981, 3.8336001293249593, 3.821500518773621, 3.8197787091595488, 3.809323001012928, 3.8036643135390094, 3.803692728412309, 3.8081529350532834, 3.796497781896381, 3.7979969180102917, 3.796234061539436, 3.7950953271420516, 3.794362887411916, 3.7985808534244083, 3.784567652294814, 3.7849709840598087, 3.7793234339894703, 3.772555170605361, 3.774253630953213, 3.7818752227900836, 3.7705705985098685, 3.7667910664092075, 3.770302033109287, 3.7648057549010288, 3.7738850473832453, 3.761270494713132, 3.7538265173655776, 3.758948633849358, 3.753176077872121, 3.761366625714407, 3.747313521507028, 3.7498637968223, 3.73784061255434, 3.7405087254646068, 3.7391565297668725, 3.7417865324650568, 3.7464130050810422, 3.743035884680727, 3.7326744842109174, 3.732220562544163, 3.728561593572474, 3.717959164522818, 3.7187599757694465, 3.7159702000638988, 3.7147497826210727, 3.7226371439543064, 3.7186387131392693, 3.7183177786251522, 3.7020037310764127, 3.7070959496603137, 3.7050918461467726, 3.695283673408273, 3.6921015027336086, 3.6998103809776812, 3.6922357849087484, 3.697672571904859, 3.6880018311975284, 3.68895355720352, 3.6740246281224724, 3.681903366475378, 3.680240254045058, 3.681622875944633, 3.679568413595796, 3.6712197207144177, 3.677417182712303, 3.670006673241502, 3.663949213364051, 3.6602962594725486, 3.6721018957146465, 3.665237165232587, 3.659108993765541, 3.6559777039263217, 3.6618370547693733, 3.649892506620432, 3.644412323241717, 3.6484061516329054, 3.642597985162609, 3.6498333357504285, 3.642536136022223, 3.640150013474116, 3.637038050244033, 3.636316629233339, 3.638704481629023, 3.6387845871206945, 3.6439107850784773, 3.625015360668367, 3.623559916071955, 3.628205259465961, 3.628027292075136, 3.622133657270591, 3.6127507938687495, 3.6182097600945293, 3.6151332456109806, 3.612165150663401, 3.6189183411619212, 3.608814629164036, 3.6083700236770024, 3.6025721407146705, 3.5969544265763873, 3.5965693889735553, 3.589256820174566, 3.5941117965177294, 3.58612808992159, 3.5921582682017186, 3.5887850349695145, 3.5852150854035094, 3.5852575407154235, 3.584642990045085, 3.5735414017664704, 3.5628221045506683, 3.5701147354646925, 3.5645071745969124, 3.560170137934748, 3.5676342327689285, 3.5629988504401386, 3.5569874935738315, 3.5549449027897504, 3.5570251836650697, 3.5509998829879423, 3.536992845031133, 3.555525948822761, 3.5362311690914474, 3.5360051797875225, 3.5418029892287066, 3.5350163466079643, 3.5283288871664307, 3.5320561824916217, 3.527509019238308, 3.5182191915974217, 3.5178425133490876, 3.522838879261773, 3.5152476915703996, 3.512462787166041, 3.5200118062779766, 3.5104342714805434, 3.5165218225134627, 3.510896134481556, 3.499988603171798, 3.5047985961258674, 3.497551058882659, 3.488531031797636, 3.4951720804895072, 3.4904997947457606, 3.4991678393359753, 3.491553554450888, 3.490451780184775, 3.493247482745133, 3.4864205473845225, 3.4780536559184743, 3.4666463204942612, 3.482547459623362, 3.468912551056446, 3.4670851871305626, 3.4647412499667265, 3.4641377862854674, 3.4536891886841357, 3.458213496313221, 3.4427982658016525, 3.4463420733481254, 3.4416252232858264, 3.4423094520484825, 3.438021959187176, 3.4336441550485888, 3.4267252594363846, 3.4092643786106867, 3.429067159014126, 3.4194740230291427, 3.406054524072992, 3.4178569337870055, 3.4029549313011676, 3.4099342854537626, 3.404465442186935, 3.401989300345534, 3.4006362150419127, 3.3905264963662574, 3.388468021863358, 3.3868766534696064, 3.3836941015352764, 3.3835469016944786, 3.3706047503433565, 3.37201051144873, 3.3812696776201023, 3.3739046420294807, 3.363190874654291, 3.3750419091548163, 3.3541514589923067, 3.360541449769478, 3.3583643909067833, 3.3567101545795994, 3.3455435105882554, 3.362226575481734, 3.3371395077474317, 3.3451640122787545, 3.3509056148024907, 3.339761109079033, 3.341496388817674, 3.3418467948090136, 3.34227240663268, 3.3347984641659103, 3.3258136001452474, 3.3409507831287804, 3.3314451562150458, 3.318546552490033, 3.331368688969885, 3.3252682454785587, 3.3090607090668533, 3.3294635312672756, 3.3266367471165594, 3.304058862677755, 3.3100075658722594, 3.3076911770824817, 3.302234859718625, 3.3074689068983303, 3.3001981264694145, 3.307232521704115, 3.2964897691415795, 3.293459746280956, 3.2920402650791116, 3.296783074408376, 3.301914246596954, 3.279418326684557, 3.283447038759744, 3.285487859784769, 3.275312310273427, 3.2795680293952842, 3.275621950888949, 3.2830259789454255, 3.2677394430017683, 3.267846332247562, 3.266892579158497, 3.2659790946523524, 3.2714940587854597, 3.271263809456174, 3.263046318213845, 3.2667466627868786, 3.257044156742516, 3.2539547613538833, 3.247412234150891, 3.2604887233431645, 3.256589724628936, 3.2522528906750785, 3.243951440382634, 3.239301038733663, 3.2436862475021293, 3.233618135494283, 3.234599832921301, 3.23602965224682, 3.2381921980349504, 3.2368018868736232, 3.2415192421312375, 3.2323674273385876, 3.2192355893256908, 3.2338446741062112, 3.245641906881122, 3.2125929494261216, 3.221386859070362, 3.223926603006371, 3.2069153743693484, 3.2060374215836043, 3.203759802595634, 3.2250373563052275, 3.216024426111566, 3.218639612197876, 3.2089323104740766, 3.205093353330301, 3.1918993542372918, 3.2013964747542327, 3.206183036518517, 3.2003090003513557, 3.197936415147151, 3.2036730696976448, 3.1926947826856034, 3.1871285690610103, 3.18884484358296, 3.1862956973424565, 3.1826693665088537, 3.1812198813266166, 3.1830742222622104, 3.181264080140034, 3.175974440469616, 3.1855934695525314, 3.1802305345493265, 3.1757240148367862, 3.1795625350548833, 3.1701365399465686, 3.173266985342891, 3.162933094385962, 3.1733138172636997, 3.1880224318231254, 3.1583729000343626, 3.1620958660142535, 3.159607872563837, 3.1716440291131645, 3.154731995208673, 3.1637361186191373, 3.155487139319533, 3.1558825244987587, 3.159641077865063, 3.1542280938656844, 3.1512670558979856, 3.1548162588464006, 3.1577752487249837, 3.132447996853732, 3.146432639218637, 3.1440044772782514, 3.1379597659678184, 3.1448800574315277, 3.1354490502815415, 3.137921776540479, 3.1539022575916174, 3.144762713478525, 3.1389981334955155, 3.137497664548227, 3.135411187940757, 3.1344662657918385, 3.131740701356123, 3.1189717164648787, 3.140650834281014, 3.129890914530481, 3.129283706522198, 3.1290621894046597, 3.1210463467148433, 3.13750236359987, 3.1222319004294103, 3.126444548762317, 3.1216672443608355, 3.1236580668041887, 3.123114224572539, 3.117350896549645, 3.1162791672257075, 3.11027441886028, 3.116575981551855, 3.10327752571274, 3.1096158027648926, 3.1114874337738305, 3.1098261404667658, 3.1050369403435796, 3.1073260548881496, 3.1179197233679012, 3.1115109006738875, 3.1000141824394594, 3.111553423205136, 3.113597973852956, 3.1037286430728592, 3.107694141665219, 3.1012241241690344, 3.1077158881704188, 3.091761355883224, 3.102267075215142, 3.0974282210093764, 3.086371135081489, 3.1084347632487965, 3.0969578841709358, 3.0822081103724006, 3.0953389474473862, 3.086527240433882, 3.0913706224920467, 3.0828358969499363, 3.087758352052798, 3.093233810122318, 3.07584257377927, 3.075013821345594, 3.0821915565608355, 3.0860576944729305, 3.0709962865854674, 3.0849992609234107, 3.079090345273459, 3.0741292180468855, 3.076716895670618, 3.086052352636396, 3.073957240528997, 3.0739294295794113, 3.0768980118671703, 3.0728794100000996, 3.0810974810091936, 3.06220130353247, 3.0651308240344344, 3.07051906396639, 3.0764069893286616, 3.0739106711837163, 3.0672095693680683, 3.066234521403712, 3.06101986385127, 3.0620999798375603, 3.068469678777955, 3.064825725975541, 3.0554368905558986, 3.0575964471842223, 3.0726283835944623, 3.068859863911431, 3.0697705294067115, 3.0678216791363013, 3.0619841220620447, 3.054546339396338, 3.0530144580135263, 3.057733873963881, 3.0598096900049283, 3.047505876566345, 3.0657273347157212, 3.067109390502459, 3.0438252020512384, 3.0562220071380883, 3.058214462801223, 3.047132959449869, 3.0615131067284405, 3.055059944480526, 3.0583608707142296, 3.0501926218360533, 3.040496984767494, 3.0512152799950822, 3.049938903506107, 3.033406242925165, 3.045780583100172, 3.032639360637917, 3.026908831449332, 3.0324471427480555, 3.0466360499680305, 3.0444627123257137, 3.040994008732262, 3.042950162803549, 3.0356011107104464, 3.024569716222486, 3.026757988110513, 3.038849447267171, 3.0328316772561768, 3.0263196424240584, 3.0231067420102424, 3.0269001696078264, 3.0327230266537435, 3.0452357262766836, 3.031310102487976, 3.0213592052459717, 3.0309557106001264, 3.0240257626588125, 3.032732244105066, 3.0248238252648174, 3.024894430773899, 3.023216165635029, 3.0193327817622784, 3.02623225833876, 3.0136073381365134, 3.0280474545146925, 3.022460956405438, 3.0134223169167136, 3.0113823109261264, 3.0214378770752623, 3.0134859074579987, 3.021527884815233, 3.017384497604706, 3.0148665600411166, 3.0221222822886733, 2.9944751441216155, 3.0197247629123636, 3.0107557069887676, 3.01549548514614, 3.029229827914469, 3.0126223312075444, 3.0038160700104837, 3.010222248043783, 2.998795672135206, 3.004244875802868, 3.0117648288541954, 2.9976853305547775, 3.002678538209016, 2.9882904065338, 3.00949410930079, 2.98038778956241, 2.9985588006511135, 3.013390457052491, 3.006481617032694, 3.012217333663403, 2.9872576560217903, 2.9906197087880275, 2.9869131779355627, 3.0057017950234433, 2.988498888351844, 2.987507936712929, 2.9978818662366153, 3.0004064669167945, 2.9987807935555075, 2.997167726970454, 2.996400171439553, 2.982689323929438, 2.9888351226168055, 2.99243471590958, 2.981705369403184, 2.985843289791225, 2.990950880596816, 2.9763475619748827, 2.9848182768548637, 2.988156739835697, 2.9777357651798737, 2.9828467421594693, 2.9887794313976945, 2.989548521419979, 2.97872669266184, 2.9869973869575803, 2.9810775313608446, 2.980831814232377, 2.9783697695459037, 2.979010742666438, 2.980830426783289, 2.973424744500988, 2.9826426285479037, 2.9747697529813792, 2.960936496961484, 2.975151076715948, 2.9608380122331797, 2.9791250953590294, 2.9801272463693493, 2.971582853846613, 2.9759247492063414, 2.9582513124407126, 2.9597689853365727, 2.9693307677029512, 2.9647840770855876, 2.9612178518908663, 2.9667387911926806, 2.9546428314914785, 2.9599563088185987, 2.9611725859705045, 2.939285161736778, 2.9714283502049383, 2.959233579131475, 2.9501932822660204, 2.972898008539813, 2.9486185170480335, 2.963715666716319, 2.949226613611902, 2.9571901869668835, 2.928715609243788, 2.952695595535413, 2.961562546339329, 2.950661920765948, 2.9522928908007784, 2.9617638136321753, 2.9472017939395316, 2.9626240362679908, 2.955202055397538, 2.9608413774011417, 2.9575163383315837, 2.959732915861491, 2.9562884815989086, 2.953067600989657, 2.936845669137224, 2.9497209057408806, 2.9414343529335727, 2.9584529473392975, 2.946350781402924, 2.9351375197524017, 2.949389633103089, 2.940624776915832, 2.9391572107827613, 2.9365994856746185, 2.9546163197656035, 2.938427800123912, 2.936645412235008, 2.935723054776633, 2.9321568726442986, 2.9336156162396403, 2.946451102059318, 2.941380176250105, 2.944136200497329, 2.9397182023472723, 2.9275717472715, 2.935036151944803, 2.9490864749521934, 2.9352628932650395, 2.9274355871561863, 2.944053557475758, 2.938805876324355, 2.9201508377092, 2.924104056169283, 2.9241548655841845, 2.9165456820164484, 2.916890701008263, 2.926828239457723, 2.926896266475123, 2.9331021130347565, 2.9253084544043184, 2.923621797351585, 2.9200712594691876, 2.9223333581428697, 2.92366230750399, 2.9226294981750622, 2.9226001033698936, 2.916837397125849, 2.923257334116797, 2.916883708096811, 2.9183337961524596, 2.9368032106744035, 2.9253890178277104, 2.9130914337309446, 2.9304935564553687, 2.925548249929487, 2.927657507589735, 2.9299524922728013, 2.923209986497652, 2.9368486110334353, 2.9103476444530068, 2.911804813645485, 2.9283239106249703, 2.9077188832119174, 2.929927814374411, 2.913508404719147, 2.9148991254982968, 2.9016994285163373, 2.9390759100472876, 2.9136986942543333, 2.9124787242402066, 2.9254547341804673, 2.914544007851689, 2.923191976967362, 2.9056776683236007, 2.91391267650453, 2.924366535069134, 2.915460703131386, 2.9230400686222024, 2.9009067024953565, 2.9025385054197606, 2.900786810509434, 2.906783555572779, 2.8916560500728927, 2.916575266926299, 2.9138175096805927, 2.9184940207897303, 2.8906436407618585, 2.9208018758748597, 2.906334247883196, 2.8925482544079753, 2.9094946583987333, 2.9131716348001087, 2.8906515505870534, 2.91100768160715, 2.90953290515009, 2.911014948647453, 2.9135318128022853, 2.8961504125385034, 2.905088262936092, 2.911346834661677, 2.9120021801162923, 2.908727457869946, 2.9271365976543677, 2.908957162092436, 2.905679247977975, 2.8973176815436275, 2.9034237399500373, 2.901802742533747, 2.9027328963846886, 2.9148901181073965, 2.902381027322509, 2.884449757143264, 2.909361795181745, 2.9000994728525304, 2.8939866715065707, 2.8864843509270757, 2.8997700865573295, 2.8975056404584305, 2.8924072313938898, 2.897686715693201, 2.8971671837542026, 2.8975151751009904, 2.8859562716295017, 2.9044408042000254, 2.9077608480327455, 2.899233804400272, 2.900089507586105, 2.891410099777356, 2.8917309891284826, 2.887631076022917, 2.9001350843958917, 2.892006896140817, 2.8929874151288675, 2.899962374817432, 2.9007400563109815, 2.8863420654498535, 2.881540896083815, 2.901235058444187, 2.8963230433443043, 2.882689980158197, 2.879910717976776, 2.8826006866236615, 2.8934973725138255, 2.8937146936744322, 2.891273297927453, 2.8859094743686624, 2.8973464703244787, 2.8957166535213656, 2.886137826852336, 2.8908722726258937, 2.873069148756859, 2.8920511317148083, 2.9014261031465907, 2.895228167462454, 2.89456561168385, 2.8871922513987, 2.8763083487355234, 2.9010400950646087, 2.8767555390160515, 2.8830850176874234, 2.891267086440771, 2.8914219009718707, 2.875786704638981, 2.891132762253547, 2.9010403786461785, 2.8698070595442986, 2.8859737875177998, 2.8816306549021853, 2.8824915801901123, 2.88494341068856, 2.8863410340531805, 2.8766088506723815, 2.891460267457668, 2.8867455610619768, 2.8819658871789335, 2.88092947216286, 2.8741502163168615, 2.8728556076335487, 2.8782814977452618, 2.8861121543178476, 2.8813740839517066, 2.8758059545760637, 2.891614717533935, 2.8865097293769737, 2.8712530787295707, 2.8815584686884272, 2.893041674786202, 2.8793918666335454, 2.887330337768084, 2.8878200295738186, 2.8738070815670334, 2.874446371053284, 2.861549449912252, 2.883082980101329, 2.8773006678677864, 2.8884444593858087, 2.8953107506168045, 2.8693986968321945, 2.8741836726402923, 2.8681342832842587, 2.8748115484935073, 2.8809442793220152, 2.8788557829835866, 2.861503011854735, 2.8930315530247626, 2.8743356482047866, 2.8714250867062203, 2.894356188795115, 2.8930302485495414, 2.8636256766214245, 2.877318224717867, 2.871351035155914, 2.8704638344600863, 2.87823118092205, 2.872243038883293, 2.874124667718022, 2.8685591535946346, 2.8710081104665077, 2.862209072197061, 2.867533477917642, 2.8668874959063424, 2.86891700202673, 2.874062341740478, 2.866208246625993, 2.852672759656864, 2.862940957367683, 2.8727409598060643, 2.8789627289456945, 2.861458032666849, 2.8760146464545295, 2.8802880915251072, 2.876304426907443, 2.8673240812864598, 2.8766944481937897, 2.866144824133045, 2.861864678135002, 2.855667822161435, 2.8667632955811624, 2.887213801497405, 2.879200210655313, 2.87490123904224, 2.8773290113205428, 2.8640177901095756, 2.869868496966257, 2.868715756790228, 2.874677518390874, 2.8661528778496295, 2.862714428208473, 2.8709499342326024, 2.8843085797347685, 2.8874180936603295, 2.8766288263682225, 2.8811824762873712, 2.8788531026126005, 2.8600362597058, 2.882219738897248, 2.8895699127130046, 2.8882536856613497, 2.869890246622363, 2.874462003749898, 2.874337986177285, 2.8826502188711967, 2.8875806384149625, 2.8785227636933852, 2.871729621803183, 2.862374822473736, 2.8734724458618834, 2.8759193252361817, 2.8752256731629897, 2.865819222076349, 2.8661495494422407, 2.877793941203718, 2.871740470373683, 2.8670279822160496, 2.8676954313521867, 2.8733121813131324, 2.8692531533178256, 2.8773868451559594, 2.860799192857112, 2.883775844447938, 2.8835616416342984, 2.8856843095518943, 2.874673005242705, 2.8739944796205092, 2.86912533260127, 2.8711743396809446, 2.878651203037884, 2.88638800566417, 2.8724080634012097, 2.8867480628816042, 2.865379555109839, 2.8858200852566354, 2.8774723534016884, 2.876968075000242, 2.874656249773135, 2.8923592472916657, 2.8736691411896422, 2.8844455023694144, 2.8797397287931736, 2.8974143828589485, 2.869144928087747, 2.8801039263015276, 2.8770709321362333, 2.8983946949374833, 2.884222521130734, 2.886057347453113, 2.8748410546306995, 2.867781856511658, 2.8706083444771786, 2.8843775625270895, 2.8746020058703317, 2.8699494983656293, 2.881743141207926, 2.8782409539831892, 2.882784301488935, 2.889081365736571, 2.8780751070787205, 2.8841971353287215, 2.8875278628345105, 2.881720161648049, 2.8910443383691593, 2.87764035657639, 2.8849906007623884, 2.884353841453922, 2.880357397810478, 2.889641904620872, 2.8685997288657705, 2.877627046097743, 2.869221740882302, 2.8762322186373406, 2.8836212242227295, 2.8883391025307947, 2.878983973406485, 2.889396443766119, 2.8807831472237204, 2.8761641758654086, 2.87915041058074, 2.870900699220565, 2.8769408637731613, 2.8890761509865914, 2.883861709796385, 2.878143169806392, 2.8875282945086775, 2.870051618189539, 2.8786076627638897, 2.8840732196354133, 2.874550545268122, 2.8763706747130677, 2.873439987325458, 2.862619531312178, 2.870311051213269, 2.87859886963462, 2.8772410936817723, 2.8930427187865, 2.895349527770727, 2.868405155148275, 2.875591268623453, 2.8855242666168883, 2.880650679970628, 2.8740476847745247, 2.8775986627335066, 2.8741469866378715, 2.8883892786135235, 2.875670464553497, 2.8722225495897202, 2.8658425660910587, 2.8740591740293127, 2.880943255277457, 2.876137091724883, 2.895955747444724, 2.8796215803087546, 2.8641408498066636, 2.8817184486053065, 2.8865995638170956, 2.884101302613246, 2.8748838722968415, 2.8738559720799786, 2.8817546640723815, 2.8860034680051427, 2.881979741714074, 2.8857145067878758, 2.8856499940813376, 2.877764933960028, 2.882524003016266, 2.890616473647466, 2.876178321334234, 2.873930973103393, 2.8841150815266343, 2.869703189917073, 2.8809028238977104, 2.8878318349695418, 2.873654222698464, 2.8638988150373956, 2.872089129712613, 2.891977776514801, 2.8865843333861902, 2.8742581600659745, 2.8788483163858825, 2.86207285326483]
