# Supplementary material for: Analysis of the fusion of multimodal sentiment perception and physiological signals in Chinese-English cross-cultural communication: Transformer approach incorporating self-attention enhancement
Source: PeerJ Comput Sci. 2025 May 23;11:e2890. doi: 10.7717/peerj-cs.2890 (PMC12192752; doi:10.7717/peerj-cs.2890)
Supplement: Supplemental Information 1 [file peerj-cs-11-2890-s001.zip › Analysis of the fusion-code/util/epoch_timer.py]

"""
@author : Hyunwoong
@when : 2019-10-29
@homepage : https://github.com/gusdnd852
"""


def epoch_time(start_time, end_time):
    elapsed_time = end_time - start_time
    elapsed_mins = int(elapsed_time / 60)
    elapsed_secs = int(elapsed_time - (elapsed_mins * 60))
    return elapsed_mins, elapsed_secs
