# Supplementary material for: Analysis of the fusion of multimodal sentiment perception and physiological signals in Chinese-English cross-cultural communication: Transformer approach incorporating self-attention enhancement
Source: PeerJ Comput Sci. 2025 May 23;11:e2890. doi: 10.7717/peerj-cs.2890 (PMC12192752; doi:10.7717/peerj-cs.2890)
Supplement: Supplemental Information 1 [file peerj-cs-11-2890-s001.zip › Analysis of the fusion-code/util/tokenizer.py]

"""
@author : Hyunwoong
@when : 2019-10-29
@homepage : https://github.com/gusdnd852
"""
import spacy


class Tokenizer:

    def __init__(self):
        self.spacy_de = spacy.load('de_core_news_sm')
        self.spacy_en = spacy.load('en_core_web_sm')

    def tokenize_de(self, text):
        """
        Tokenizes German text from a string into a list of strings
        """
        return [tok.text for tok in self.spacy_de.tokenizer(text)]

    def tokenize_en(self, text):
        """
        Tokenizes English text from a string into a list of strings
        """
        return [tok.text for tok in self.spacy_en.tokenizer(text)]
